# Supplementary material for: Electrodermal Response to Mirror Exposure in Relation to Subjective Emotional Responses, Emotional Competences and Affectivity in Adolescent Girls With Restrictive Anorexia and Healthy Controls
Source: Front Psychol. 2021 Sep 10;12:673597. doi: 10.3389/fpsyg.2021.673597 (PMC8461306; doi:10.3389/fpsyg.2021.673597)
Supplement: Supplementary file 1 [file Table_1.XLSX]

## Sheet: FINAL_DATA_ANOREXIA_TEXT
CODE	Groups	Groups_TEXT	AGE	BMI1	PERCENTILE_GROUP	START_SCR	START_Tonic	ST3_SCR	ST3_Tonic	NEUT_SCR	NEUT_Tonic	REST2_SCR	REST2_Tonic	EXP_SCR	EXP_Tonic	REST1_SCR	REST1_Tonic	OMEAN_SCR	OMEAN_Tonic	OGMSCR	OGMTonic	OAdj_SCR	OAdj_Tonic	OAdjST3_SCR	OAdjST3_Tonic	OAdjNEUT_SCR	OAdjNEUT_Tonic	OAdjREST1_SCR	OAdjREST1_Tonic	OAdjEXP_SCR	OAdjEXP_Tonic	TrSTART_SCR	TrSTART_Tonic	TrST3_SCR	TrST3_Tonic	TrNEUT_SCR	TrNEUT_Tonic	TrREST2_SCR	TrREST2_Tonic	TrEXP_SCR	TrEXP_Tonic	TrREST1_SCR	TrREST1_Tonic	MEAN_SCR	MEAN_Tonic	GMSCR	GMTonic	Adj_SCR	ADJ_Tonic
N001	2	AN	13	13.8152	1	0.096	3.387	0.09	3.171	0.185	4.713	0.182	3.908	0.352	4.814	0.098	3.898	0.18125	4.149	0.0500344	2.48861	-0.131216	-1.66039	-0.0412156	1.51061	0.0537844	3.05261	-0.0332156	2.23761	0.220784	3.15361	-2.3433	1.84038	-2.40783	1.78073	-1.68735	2.17094	-1.70369	1.97687	-1.0441	2.19408	-2.32269	1.97434	-1.86549	2.03002	-5.69348	1.44834	-3.82799	-0.581683
N002	2	AN	15	15.7208	1	0.089	7.039	0.042	6.765	0.629	7.999	0.269	7.997	0.446	8.225	0.19	7.717	0.32675	7.6765	0.0500344	2.48861	-0.276716	-5.18789	-0.234716	1.57711	0.352284	2.81111	-0.0867156	2.52911	0.169284	3.03711	-2.41901	2.65311	-3.16985	2.60096	-0.463608	2.82825	-1.31301	2.8279	-0.807414	2.86793	-1.66068	2.77795	-1.52539	2.76877	-5.69348	1.44834	-4.16809	-1.32043
N003	2	AN	14	15.03	1	0.138	3.765	0.256	3.351	0.393	4.904	0.057	4.365	0.189	4.953	0.082	4.185	0.23	4.34825	0.0500344	2.48861	-0.179966	-1.85964	0.0760344	1.49136	0.213034	3.04436	-0.0979656	2.32536	0.0090344	3.09336	-1.98043	1.94036	-1.36254	1.83057	-0.93392	2.2145	-2.86453	2.08926	-1.66596	2.22553	-2.50091	2.04573	-1.61583	2.07908	-5.69348	1.44834	-4.07764	-0.630743
N004	2	AN	15	13.5868	1	0.049	0.44	0.032	0.921	0.121	1.504	0.44	1.377	0.052	1.857	0.052	1.613	0.06425	1.47375	0.0500344	2.48861	-0.0142156	1.01486	0.0177844	1.93586	0.106784	2.51886	0.0377844	2.62786	0.0377844	2.87186	-3.01573	0.663325	-3.44171	0.959687	-2.11188	1.22638	-0.820958	1.17346	-2.95632	1.36272	-2.95632	1.27004	-2.86656	1.20471	-5.69348	1.44834	-2.82692	0.243634
N005	2	AN	15	18.4089	2	0.04	3.348	0.04	2.782	0.021	3.035	0.032	2.651	0.106	2.855	0.027	2.735	0.0485	2.85175	0.0500344	2.48861	0.0015344	-0.363141	0.0415344	2.41886	0.0225344	2.67186	0.0285344	2.37186	0.107534	2.49186	-3.21863	1.82975	-3.21863	1.66793	-3.86276	1.74213	-3.44171	1.62819	-2.24422	1.68967	-3.61155	1.65378	-3.23429	1.68838	-5.69348	1.44834	-2.45919	-0.240039
N006	2	AN	13	15.0919	1	0.007	0.617	0.003	0.502	0.001	0.444	0.002	0.345	0.002	0.371	0.002	0.408	0.002	0.43125	0.0500344	2.48861	0.0480344	2.05736	0.0510344	2.55936	0.0490344	2.50136	0.0500344	2.46536	0.0500344	2.42836	-4.96042	0.785493	-5.80582	0.70852	-6.8978	0.666333	-6.20962	0.587367	-6.20962	0.609098	-6.20962	0.638749	-6.28072	0.655675	-5.69348	1.44834	0.587239	0.792665
N007	2	AN	17	24.093	6	0.035	3.986	0.036	3.911	0.029	4.043	0.028	4.072	0.103	4.178	0.031	3.924	0.04975	4.014	0.0500344	2.48861	0.000284404	-1.52539	0.0362844	2.38561	0.0292844	2.51761	0.0312844	2.39861	0.103284	2.65261	-3.35212	1.9965	-3.32396	1.97762	-3.54011	2.01072	-3.57519	2.01792	-2.27293	2.04402	-3.47345	1.98091	-3.15261	2.00332	-5.69348	1.44834	-2.54086	-0.554978
N008	2	AN	15	15.7208	1	0.005	0.924	0.004	0.57	0.006	0.412	0.002	0.293	0.003	0.315	0.002	0.359	0.00375	0.414	0.0500344	2.48861	0.0462844	2.07461	0.0502844	2.64461	0.0522844	2.48661	0.0482844	2.43361	0.0492844	2.38961	-5.29632	0.961249	-5.51896	0.754983	-5.11433	0.641872	-6.20962	0.541295	-5.80582	0.561249	-6.20962	0.599166	-5.66218	0.639318	-5.69348	1.44834	-0.0312942	0.809022
N009	2	AN	17	27.7008	7	0.047	2.787	0.043	2.28	0.133	2.975	0.1	3.696	0.625	3.317	0.041	2.855	0.2105	2.85675	0.0500344	2.48861	-0.160466	-0.368141	-0.117466	1.91186	-0.0274656	2.60686	-0.119466	2.48686	0.464534	2.94886	-3.05739	1.66943	-3.14632	1.50997	-2.01733	1.72482	-2.30249	1.9225	-0.469988	1.82126	-3.19394	1.68967	-2.2069	1.68643	-5.69348	1.44834	-3.48658	-0.238091
N010	2	AN	15	16.4555	1	0.059	3.905	0.05	3.249	0.196	3.654	0.044	4.963	0.902	4.38	0.04	3.982	0.297	3.81625	0.0500344	2.48861	-0.246966	-1.32764	-0.196966	1.92136	-0.0509656	2.32636	-0.206966	2.65436	0.655034	3.05236	-2.83005	1.97611	-2.99553	1.8025	-1.62959	1.91154	-3.12334	2.22778	-0.10313	2.09284	-3.21863	1.99549	-1.98672	1.9506	-5.69348	1.44834	-3.70676	-0.502256
N011	2	AN	15	17.8	3	0.0031129	4.8	0.0037144	4.6702	0.011155	6.6501	0.00045935	4.2108	0.00066179	5.1498	0.001849	5.8501	0.00434505	5.58005	0.0500344	2.48861	0.0456894	-3.09144	0.0494038	1.57876	0.0568444	3.55866	0.0475384	2.75866	0.0463511	2.05836	-5.76899	2.19089	-5.59285	2.16106	-4.49497	2.57878	-7.66416	2.05202	-7.30556	2.26932	-6.28772	2.4187	-5.92028	2.35696	-5.69348	1.44834	0.226799	-0.908625
N012	2	AN	15	12.6124	1	0.00030743	0.93125	0.0004453	0.82413	0	0.9874	0.0019129	1.1864	0.00070156	1.324	0.00036728	0.99273	0.000378535	1.03207	0.0500344	2.48861	0.0496559	1.45654	0.0501012	2.28067	0.0496559	2.44394	0.0500231	2.44927	0.0503574	2.78054	-8.05525	0.965013	-7.69455	0.907816	-11.5129	0.99368	-6.25392	1.08922	-7.24805	1.15065	-7.88252	0.996358	-8.58451	1.01213	-5.69348	1.44834	2.89104	0.436213
N013	1	HC	13	21.9671	6	0.0016222	4.7735	0.0013727	4.1376	0.0017887	5.1445	0.0017663	4.8492	0.0054103	5.2144	0.0025594	4.6754	0.00278277	4.79298	0.00732564	3.60105	0.00454287	-1.19193	0.00591557	2.94567	0.00633157	3.95257	0.00710227	3.48347	0.00995317	4.02247	-6.41783	2.18483	-6.58372	2.03411	-6.32069	2.26815	-6.33322	2.20209	-5.2176	2.28351	-5.96408	2.16227	-6.02152	2.18701	-5.87078	1.79256	0.150744	-0.39445
N014	2	AN	14	21.1505	5	0.0001267	1.1438	4.8935e-05	0.9647	5.1241e-05	0.89169	3.0399e-05	0.7833	3.1515e-05	0.81103	3.909e-05	0.84195	4.26953e-05	0.877342	0.0500344	2.48861	0.0499917	1.61127	0.0500406	2.57597	0.0500429	2.50296	0.0500308	2.45322	0.0500232	2.4223	-8.89772	1.06949	-9.73908	0.982191	-9.70069	0.944293	-10.1167	0.885042	-10.0895	0.900572	-9.92186	0.917578	-9.86277	0.936159	-5.69348	1.44834	4.16929	0.512181
N015	2	AN	13	13.818	1	0.00010978	2.244	0.00012903	1.7607	0.00022993	1.4612	0.00015327	1.6262	0.00070629	1.6108	0.00065059	1.5934	0.00042896	1.60652	0.0500344	2.48861	0.0496054	0.882084	0.0497345	2.64278	0.0498354	2.34328	0.050256	2.47548	0.0503117	2.49288	-9.02985	1.498	-8.88082	1.32691	-8.33516	1.2088	-8.72011	1.27523	-7.24143	1.26917	-7.32238	1.2623	-7.94495	1.2668	-5.69348	1.44834	2.25147	0.181543
N016	2	AN	14	16.7683	2	0.00045655	1.0932	0.00019484	0.82089	0.00029276	1.0063	0.00025378	0.97439	0.0010845	0.96331	0.00063032	0.89285	0.000550605	0.920837	0.0500344	2.48861	0.0494838	1.56777	0.0496786	2.38866	0.0497766	2.57407	0.0501141	2.46062	0.0505683	2.53108	-7.67015	1.04556	-8.49328	0.90603	-8.10257	1.00315	-8.2404	0.987112	-6.81746	0.981484	-7.35354	0.944907	-7.69171	0.958891	-5.69348	1.44834	1.99824	0.489448
N017	2	AN	17	18.4631	2	0.00030417	4.0934	0.00029676	3.4266	0.0018331	3.5704	0.0014425	4.1409	0.00014596	4.4401	0.00087933	3.7084	0.000788787	3.78638	0.0500344	2.48861	0.0492456	-1.29777	0.0495424	2.12883	0.0510787	2.27263	0.0501249	2.41063	0.0493916	3.14233	-8.06558	2.02322	-8.08944	1.85111	-6.29631	1.88955	-6.53447	2.03492	-8.76591	2.10715	-7.02504	1.92572	-7.54418	1.94338	-5.69348	1.44834	1.8507	-0.495044
N018	2	AN	15	14.88	1	0.0025892	2.7858	0.001865	2.3293	0.002365	2.2076	0.0023388	2.1156	0.0021726	2.1313	0.001492	2.0212	0.00197365	2.17235	0.0500344	2.48861	0.0480608	0.316259	0.0499258	2.64556	0.0504258	2.52386	0.0495528	2.33746	0.0502334	2.44756	-5.95255	1.66907	-6.27915	1.5262	-6.04276	1.4858	-6.05385	1.45451	-6.12724	1.4599	-6.50096	1.42169	-6.23753	1.4734	-5.69348	1.44834	0.544048	-0.0250578
N019	1	HC	16	23.5304	6	0.012847	3.7565	0.017095	3.4223	0.013651	2.9765	0.010029	3.0425	0.0015318	3.066	0.0020494	2.9561	0.0085818	3.10522	0.00732564	3.60105	-0.00125616	0.495821	0.0158388	3.91812	0.0123948	3.47232	0.000793243	3.45192	0.000275643	3.56182	-4.35387	1.93817	-4.06838	1.84995	-4.29321	1.72525	-4.60128	1.74428	-6.4748	1.751	-6.18534	1.71933	-5.25543	1.76138	-5.87078	1.79256	-0.615345	0.0311753
N020	1	HC	15	25.7117	7	0.00012061	0.11186	0.00013303	0.1101	0.00012446	0.10905	0.00013538	0.10797	0.00012446	0.10905	0.00011414	0.10807	0.000124023	0.109067	0.00732564	3.60105	0.00720162	3.49198	0.00733465	3.60208	0.00732608	3.60103	0.00731576	3.60005	0.00732608	3.60103	-8.94329	0.334455	-8.85246	0.331813	-8.91424	0.330227	-8.83616	0.328588	-8.91424	0.330227	-8.9941	0.32874	-8.91876	0.330252	-5.87078	1.79256	3.04798	1.46231
N021	1	HC	18	22.913	5	0.0090637	3.2431	0.0034048	3.0968	0.0035582	2.8167	0.0031279	2.9414	0.0039913	3.1508	0.018925	3.6607	0.00746983	3.18125	0.00732564	3.60105	-0.000144182	0.419796	0.00326062	3.5166	0.00341402	3.2365	0.0187808	4.0805	0.00384712	3.5706	-4.70238	1.80086	-5.67964	1.75977	-5.63569	1.6783	-5.7642	1.71505	-5.52114	1.77505	-3.96674	1.9133	-5.2008	1.78161	-5.87078	1.79256	-0.669977	0.0109528
N022	2	AN	17	17.5433	1	0.02715	7.6643	0.019344	7.5346	0.035547	8.3368	0.013799	7.9112	0.074601	8.3899	0.01551	7.8953	0.0362505	8.03915	0.0500344	2.48861	0.0137839	-5.55054	0.0331279	1.98406	0.0493309	2.78626	0.0292939	2.34476	0.0883849	2.83936	-3.60601	2.76845	-3.94486	2.74492	-3.33662	2.88735	-4.28243	2.81269	-2.59547	2.89653	-4.16563	2.80986	-3.51064	2.83467	-5.69348	1.44834	-2.18283	-1.38633
N023	1	HC	15	19.0264	4	0.0015294	3.6858	0.0020773	3.3786	0.005663	3.8647	0.00098378	4.1239	0.013797	4.3851	0.0025309	3.9411	0.00601705	3.89237	0.00732564	3.60105	0.00130859	-0.291329	0.00338589	3.08727	0.00697159	3.57337	0.00383949	3.64977	0.0151056	4.09377	-6.47636	1.91984	-6.17188	1.8381	-5.17204	1.96588	-6.91399	2.03074	-4.28258	2.09406	-5.97524	1.98522	-5.40043	1.97082	-5.87078	1.79256	-0.470345	-0.178258
N024	1	HC	15	19.4081	4	0.00060022	2.0137	0.09	3.171	0.0011343	1.7644	0.0003305	1.7448	0.00038141	1.8564	0.0005116	1.8132	0.0230068	2.15125	0.00732564	3.60105	-0.0156812	1.4498	0.0743188	4.6208	-0.0145469	3.2142	-0.0151696	3.263	-0.0152998	3.3062	-7.40169	1.41905	-2.40783	1.78073	-6.77296	1.32831	-7.9851	1.32091	-7.84575	1.3625	-7.55861	1.34655	-6.14629	1.45452	-5.87078	1.79256	0.275511	0.338036
N025	1	HC	14	24.0385	7	0.0028301	5.5443	0.0027455	5.3939	0.011494	5.7594	0.0055012	5.8931	0.00852	6.1241	0.0035954	5.6859	0.00658873	5.74083	0.00732564	3.60105	0.000736918	-2.13978	0.00348242	3.25412	0.0122309	3.61962	0.00433232	3.54612	0.00925692	3.98432	-5.86392	2.35463	-5.89416	2.32248	-4.46506	2.39987	-5.20097	2.42757	-4.76417	2.47469	-5.62532	2.38451	-5.18718	2.39539	-5.87078	1.79256	-0.683603	-0.602831
N026	1	HC	16	23.0732	6	0.0087944	4.739	0.00026336	1.4463	0.0010833	4.7265	0.0008431	4.6545	0.0015533	4.813	0.0033059	4.7633	0.00155146	3.93727	0.00732564	3.60105	0.00577418	-0.336229	0.00603754	1.11007	0.00685748	4.39027	0.00908008	4.42707	0.00732748	4.47677	-4.7325	2.17692	-8.20472	1.20262	-6.81855	2.17405	-7.06663	2.15743	-6.46096	2.19386	-5.70903	2.1825	-6.79831	1.93826	-5.87078	1.79256	0.927535	-0.145699
N027	2	AN	14	16.9	2	0.010142	3.3178	0.012308	2.8934	0.040125	4.1353	0.0035137	2.5471	0.00077882	2.9839	0.0025415	3.8334	0.0139383	3.4615	0.0500344	2.48861	0.0360961	-0.972891	0.0484041	1.92051	0.0762211	3.16241	0.0386376	2.86051	0.0368749	2.01101	-4.59008	1.82148	-4.39669	1.701	-3.21551	2.03354	-5.64824	1.59596	-7.14497	1.7274	-5.97107	1.95791	-5.18206	1.85496	-5.69348	1.44834	-0.511415	-0.406622
N028	2	AN	16	16.1948	1	0.0017202	3.1104	0.001279	2.2269	0.026875	3.1249	0.0026342	2.7605	0.0046934	3.0401	0.0054572	3.1512	0.00957615	2.88577	0.0500344	2.48861	0.0404583	-0.397166	0.0417373	1.82973	0.0673333	2.72773	0.0459155	2.75403	0.0451517	2.64293	-6.35952	1.76363	-6.65389	1.49228	-3.61619	1.76774	-5.93539	1.66148	-5.35947	1.74359	-5.20899	1.77516	-5.20963	1.69469	-5.69348	1.44834	-0.483843	-0.246353
N029	1	HC	17	26.31	7	0.017773	8.2952	0.018913	7.895	0.033382	9.3001	0.011175	8.5553	0.019993	8.59	0.014653	8.6785	0.0217353	8.6159	0.00732564	3.60105	-0.0144096	-5.01485	0.00450339	2.88015	0.0189724	4.28525	0.000243393	3.66365	0.00558339	3.57515	-4.02951	2.88014	-3.96738	2.8098	-3.39944	3.04961	-4.49318	2.92494	-3.91187	2.93087	-4.22243	2.94593	-3.87528	2.93405	-5.87078	1.79256	-1.9955	-1.14149
N030	1	HC	15	20.9	5	0.0019132	4.4846	0.0016375	3.7542	0.0095286	4.9024	0.0012619	4.1861	0.0033746	4.731	0.0035965	4.5984	0.0045343	4.4965	0.00732564	3.60105	0.00279134	-0.895454	0.00442884	2.85875	0.0123199	4.00695	0.00638784	3.70295	0.00616594	3.83555	-6.25376	2.11769	-6.4085	1.93758	-4.65241	2.21414	-6.66724	2.046	-5.68852	2.17509	-5.62502	2.14439	-5.59361	2.1178	-5.87078	1.79256	-0.277169	-0.325239
N031	1	HC	17	20.45	4	0.00062297	1.5764	0.00026336	1.4463	0.001155	1.4709	0.0020004	1.5459	0.0011642	1.7153	0.0011012	1.4741	0.00092094	1.52665	0.00732564	3.60105	0.0064047	2.0744	0.00666806	3.5207	0.0075597	3.5453	0.0075059	3.5485	0.0075689	3.7897	-7.36509	1.25555	-8.20472	1.20262	-6.75503	1.21281	-6.20942	1.24334	-6.74717	1.30969	-6.80231	1.21413	-7.12731	1.23481	-5.87078	1.79256	1.25653	0.557746
N032	1	HC	17	20.91	4	0.00024215	1.2006	0.00022181	0.94331	0.00020158	0.80224	0.00022108	0.67841	0.00021524	0.69727	0.00017	0.73924	0.000202157	0.795515	0.00732564	3.60105	0.00712349	2.80553	0.0073453	3.74884	0.00732507	3.60777	0.00729349	3.54477	0.00733873	3.5028	-8.28549	1.09572	-8.36959	0.971241	-8.46091	0.895679	-8.37275	0.823656	-8.39834	0.835027	-8.62255	0.859791	-8.46285	0.890434	-5.87078	1.79256	2.59207	0.902123
N033	2	AN	16	16.06	1	0.00034906	0.78936	0.00059685	0.72494	0.00036611	0.74581	0.0003907	0.74735	0.00033858	0.7644	0.00071761	0.75869	0.000504787	0.74846	0.0500344	2.48861	0.0495296	1.74015	0.0501265	2.46509	0.0498957	2.48596	0.0502472	2.49884	0.0498682	2.50455	-7.93202	0.888459	-7.40723	0.851434	-7.88563	0.863603	-7.8223	0.864494	-7.96164	0.8743	-7.22575	0.871028	-7.62006	0.865091	-5.69348	1.44834	1.92658	0.583249
N034	2	AN	13	15.1	1	0.0035664	2.0048	0.00077113	1.4401	0.0037495	1.547	0.00087186	1.5821	0.0075332	1.6775	0.0018753	1.5453	0.00348228	1.55248	0.0500344	2.48861	0.0465521	0.936134	0.0473233	2.37623	0.0503016	2.48313	0.0484274	2.48143	0.0540853	2.61363	-5.6334	1.41591	-7.15477	1.20004	-5.58347	1.24378	-7.03348	1.25782	-4.88711	1.29518	-6.27367	1.2431	-5.97475	1.24553	-5.69348	1.44834	0.281277	0.202812
N035	2	AN	14	13.54	1	0.0013303	2.0413	0.00045461	1.6493	0.0021295	1.705	0.00047558	1.5816	0.0011213	1.894	0.00074556	1.7127	0.00111274	1.74025	0.0500344	2.48861	0.0489217	0.748359	0.0493763	2.39766	0.0510512	2.45336	0.0496672	2.46106	0.050043	2.64236	-6.61486	1.42874	-7.67431	1.28425	-6.14718	1.30576	-7.63017	1.25762	-6.78439	1.37623	-7.18805	1.3087	-6.94848	1.31873	-5.69348	1.44834	1.25501	0.129606
N036	1	HC	15	23.53	6	0.0029148	4.2109	0.0016067	3.3918	0.050893	5.9984	0.0093514	5.2234	0.0091873	5.4612	0.0046613	5.5525	0.0165871	5.10098	0.00732564	3.60105	-0.00926143	-1.49993	-0.00765473	1.89187	0.0416316	4.49847	-0.00460013	4.05257	-7.41316e-05	3.96127	-5.83453	2.05205	-6.42737	1.84168	-2.97783	2.44916	-4.67116	2.28548	-4.68885	2.33692	-5.36632	2.35637	-4.86509	2.24604	-5.87078	1.79256	-1.00569	-0.453478
N037	1	HC	16	22.18	5	0.0027525	4.2271	0.0028925	4.0566	0.0030761	4.108	0.0026957	4.3964	0.026822	4.3874	0.0023693	4.1421	0.00878998	4.17352	0.00732564	3.60105	-0.00146433	-0.572479	0.00142817	3.48412	0.00161177	3.53552	0.000904968	3.56962	0.0253577	3.81492	-5.89162	2.05599	-5.84218	2.0141	-5.78085	2.02682	-5.91239	2.09676	-3.61816	2.09461	-6.04095	2.03521	-5.32053	2.04269	-5.87078	1.79256	-0.550245	-0.250129
N038	1	HC	15	25.71	7	0.0052158	5.1101	0.0056317	4.886	0.011258	6.1886	0.0077432	5.9474	0.0132	6.2221	0.019539	5.5703	0.0124072	5.71675	0.00732564	3.60105	-0.00508153	-2.1157	0.000550168	2.7703	0.00617647	4.0729	0.0144575	3.4546	0.00811847	4.1064	-5.25415	2.26055	-5.17757	2.21043	-4.48579	2.48769	-4.85965	2.43873	-4.32678	2.49441	-3.93483	2.36015	-4.48124	2.38817	-5.87078	1.79256	-1.38954	-0.595612
N039	1	HC	16	18.19	2	0.0024064	1.3179	0.0017134	1.272	0.0018375	1.4659	0.00077637	1.217	0.00049843	1.276	0.0011739	1.3838	0.00130581	1.34942	0.00732564	3.60105	0.00601984	2.25162	0.00773324	3.52362	0.00785734	3.71752	0.00719374	3.63542	0.00651827	3.52762	-6.02548	1.148	-6.36346	1.12783	-6.29392	1.21074	-7.14808	1.10318	-7.58418	1.1296	-6.73894	1.17635	-6.74513	1.16113	-5.87078	1.79256	0.874346	0.631427
N040	2	AN	13	12.5	1	7.2163e-05	0.30801	6.2859e-05	0.30869	7.4758e-05	0.30918	6.6834e-05	0.3128	7.3382e-05	0.3108	6.1044e-05	0.30969	6.80108e-05	0.30959	0.0500344	2.48861	0.0499664	2.17902	0.0500293	2.48771	0.0500412	2.4882	0.0500274	2.48871	0.0500398	2.48982	-9.40681	0.554986	-9.52698	0.555599	-9.37571	0.55604	-9.47386	0.559285	-9.39208	0.557494	-9.55221	0.556498	-9.46175	0.556408	-5.69348	1.44834	3.76827	0.891932
N041	2	AN	17	16.1	1	0.00057414	0.83602	0.00017673	0.73975	0.00010398	0.63077	0.00027545	0.53572	0.00033946	0.55318	0.0002528	0.56905	0.000218243	0.623188	0.0500344	2.48861	0.0498162	1.86542	0.0499929	2.60517	0.0499201	2.49619	0.050069	2.43447	0.0501556	2.4186	-7.44537	0.914341	-8.58585	0.860087	-9.07949	0.79421	-8.16144	0.731929	-7.95912	0.743761	-8.24412	0.754354	-8.46714	0.788103	-5.69348	1.44834	2.77367	0.660237
N042	1	HC	17	18.18	2	0.0081656	2.9293	0.0061853	2.7619	0.010356	2.9972	0.0054011	2.6006	0.00066354	2.7966	0.0028369	2.7931	0.00501043	2.8372	0.00732564	3.60105	0.00231521	0.763846	0.00850051	3.52575	0.0126712	3.76105	0.00515211	3.55695	0.00297875	3.56045	-4.8066	1.71152	-5.08396	1.6619	-4.56922	1.73124	-5.2193	1.61264	-7.30296	1.6723	-5.86152	1.67126	-5.70442	1.68417	-5.87078	1.79256	-0.166361	0.108383
N043	1	HC	15	18.92	4	0.0024676	2.6169	0.0013681	2.3859	0.0012478	2.5101	0.0030328	2.3965	0.0025149	2.637	0.00088246	2.2548	0.00150332	2.44695	0.00732564	3.60105	0.00582233	1.1541	0.00719043	3.54	0.00707013	3.6642	0.00670479	3.4089	0.00833723	3.7911	-6.00046	1.61768	-6.58705	1.54464	-6.67839	1.58433	-5.79498	1.54806	-5.98155	1.62388	-7.02153	1.5016	-6.56713	1.56361	-5.87078	1.79256	0.696351	0.228946
N044	1	HC	17	23.46	6	0.0058803	3.3491	0.0030116	3.3238	0.029095	3.7468	0.0031737	3.4482	0.007423	3.8462	0.0055368	3.53	0.0112666	3.6117	0.00732564	3.60105	-0.00394096	-0.0106539	-0.000929357	3.31315	0.025154	3.73615	0.00159584	3.51935	0.00348204	3.83555	-5.13445	1.83005	-5.80197	1.82313	-3.53685	1.93567	-5.74971	1.85693	-4.90183	1.96117	-5.19453	1.87883	-4.85879	1.8997	-5.87078	1.79256	-1.01199	-0.107141
N045	1	HC	17	20.06	4	0.004916	3.6096	0.001686	3.1356	0.0085182	3.5118	0.001013	2.6381	0.0021987	2.9887	0.0029905	3.1422	0.00384835	3.19458	0.00732564	3.60105	0.00347729	0.406471	0.00516329	3.54207	0.0119955	3.91827	0.00646779	3.54867	0.00567599	3.39517	-5.31323	1.89989	-6.37948	1.77076	-4.76438	1.87398	-6.88502	1.62422	-6.11535	1.72879	-5.80898	1.77263	-5.76705	1.78654	-5.87078	1.79256	-0.103733	0.00601961
N046	1	HC	17	19.96	4	0.02548	9.9503	0.019608	9.5839	0.030803	10.946	0.018802	10.149	0.031942	10.688	0.022551	10.021	0.026226	10.3097	0.00732564	3.60105	-0.0189004	-6.70868	0.000707643	2.87522	0.0119026	4.23732	0.00365064	3.31232	0.0130416	3.97932	-3.66947	3.15441	-3.93131	3.09579	-3.47982	3.30847	-3.97326	3.18575	-3.44352	3.26925	-3.79153	3.1656	-3.66154	3.20978	-5.87078	1.79256	-2.20923	-1.41722
N047	1	HC	15	20.37	5	0.0050927	2.1509	0.0079396	2.0091	0.0050117	2.5261	0.0029461	2.0688	0.0040105	2.3258	0.0040527	2.1529	0.00525362	2.25347	0.00732564	3.60105	0.00207202	1.34757	0.0100116	3.35667	0.00708372	3.87367	0.00612472	3.50047	0.00608252	3.67337	-5.27799	1.46659	-4.83463	1.41743	-5.29399	1.58937	-5.82388	1.43833	-5.51635	1.52506	-5.50591	1.46728	-5.28772	1.49978	-5.87078	1.79256	-0.583061	0.292775
N048	1	HC	15	21.87	6	0.0021187	3.9161	0.0012832	3.5451	0.00019151	3.6562	0.00055875	4.2787	0.0024311	4.4052	0.00070262	3.4322	0.00115211	3.75968	0.00732564	3.60105	0.00617354	-0.158629	0.00745674	3.38647	0.00636505	3.49757	0.00687616	3.27357	0.00860464	4.24657	-6.15224	1.97891	-6.65064	1.88284	-8.50967	1.91212	-7.47207	2.0685	-6.01531	2.09886	-7.24656	1.85262	-7.10554	1.93661	-5.87078	1.79256	1.23476	-0.144052
N049	1	HC	15	16.99	2	0.0099696	5.1744	0.014524	4.6938	0.013605	6.3105	0.016531	6.0504	0.021474	6.3322	0.011882	5.6765	0.0153712	5.75325	0.00732564	3.60105	-0.00804561	-2.1522	0.00647839	2.5416	0.00555939	4.1583	0.00383639	3.5243	0.0134284	4.18	-4.60721	2.27473	-4.23126	2.16652	-4.29658	2.51207	-4.10191	2.45976	-3.84045	2.51639	-4.43189	2.38254	-4.20005	2.39438	-5.87078	1.79256	-1.67073	-0.601821
N050	2	AN	16	27.42	8	0.013314	2.4915	0.0047456	2.1462	0.012446	2.539	0.0015272	1.6677	0.0021616	2.3369	0.006946	2.4778	0.0065748	2.37498	0.0500344	2.48861	0.0434596	0.113634	0.0482052	2.25983	0.0559056	2.65263	0.0504056	2.59143	0.0456212	2.45053	-4.31819	1.57845	-5.34843	1.46499	-4.38555	1.59342	-6.47779	1.29139	-6.13229	1.52869	-4.96815	1.5741	-5.20861	1.5403	-5.69348	1.44834	-0.48487	-0.0919629
N051	2	AN	14	16.94	2	0.0012702	2.1468	0.00085471	1.6565	0.0037729	1.3221	0.0014783	1.4226	0.0031976	1.3774	0.00036803	1.3618	0.00204831	1.42945	0.0500344	2.48861	0.0479861	1.05916	0.0488408	2.71566	0.051759	2.38126	0.0483541	2.42096	0.0511837	2.43656	-6.66074	1.4652	-7.05312	1.28705	-5.57726	1.14983	-6.51012	1.19273	-5.74223	1.17363	-7.88054	1.16696	-6.56329	1.19437	-5.69348	1.44834	0.869811	0.253973
N052	1	HC	15	19.03	4	0.0054903	2.7164	0.003263	2.4334	0.0091577	3.0965	0.0015978	2.7657	0.0085353	2.7853	0.0033797	2.9137	0.00608392	2.80722	0.00732564	3.60105	0.00124172	0.793821	0.00450472	3.22722	0.0103994	3.89032	0.00462142	3.70752	0.00977702	3.57912	-5.20295	1.64815	-5.72205	1.55994	-4.69207	1.75969	-6.43289	1.66304	-4.76237	1.66892	-5.68701	1.70696	-5.21588	1.67388	-5.87078	1.79256	-0.654904	0.118683
N053	1	HC	15	17.6	2	0.0017495	1.9156	0.0020577	1.3628	0.0029624	1.4437	0.0025186	1.7368	0.005659	1.7596	0.00098401	1.6883	0.00291578	1.5636	0.00732564	3.60105	0.00440987	2.03745	0.00646757	3.40025	0.00737227	3.48115	0.00539388	3.72575	0.0100689	3.79705	-6.34273	1.38405	-6.18132	1.16739	-5.81839	1.20154	-5.98009	1.31788	-5.17274	1.3265	-6.91376	1.29935	-6.02155	1.24869	-5.87078	1.79256	0.150773	0.543864
N054	1	HC	16	16.9	1	0.00022639	0.57002	0.00019586	0.44492	8.3776e-05	0.49938	0.00021842	0.52175	4.0317e-05	0.58897	0.00017442	0.46903	0.000123593	0.500575	0.00732564	3.60105	0.00720205	3.10047	0.00739791	3.54539	0.00728583	3.59985	0.00737647	3.5695	0.00724237	3.68944	-8.35003	0.754997	-8.48831	0.667023	-9.2746	0.706668	-8.38432	0.722323	-9.89717	0.767444	-8.59829	0.684858	-9.06459	0.706498	-5.87078	1.79256	3.19381	1.08606
N055	1	HC	16	20.4	4	0.0010121	1.5091	0.00064788	1.2287	0.0007905	1.2234	0.001496	1.4399	0.0027791	1.3386	0.0010478	1.0937	0.00131632	1.2211	0.00732564	3.60105	0.00600932	2.37995	0.0066572	3.60865	0.00679982	3.60335	0.00705712	3.47365	0.00878842	3.71855	-6.8859	1.22845	-7.32649	1.10847	-7.13027	1.10607	-6.4983	1.19996	-5.88204	1.15698	-6.85156	1.0458	-6.79759	1.10433	-5.87078	1.79256	0.926811	0.688228
N056	1	HC	15	19	4	0.012487	5.1573	0.01398	5.1797	0.018427	5.6919	0.011318	5.6537	0.014199	5.6107	0.012019	5.5564	0.0146562	5.50968	0.00732564	3.60105	-0.00733061	-1.90863	0.00664939	3.27107	0.0110964	3.78327	0.00468839	3.64777	0.00686839	3.70207	-4.38227	2.27097	-4.26941	2.2759	-3.9934	2.38577	-4.48048	2.37775	-4.25388	2.36869	-4.42043	2.3572	-4.23428	2.34689	-5.87078	1.79256	-1.6365	-0.554332
N057	1	HC	15	19.5	4	0.0028728	3.3532	0.0027668	2.8234	0.0032509	3.8446	0.0020267	3.5231	0.00048573	3.8771	0.0032429	3.7636	0.00243658	3.57717	0.00732564	3.60105	0.00488906	0.0238711	0.00765586	2.84727	0.00813996	3.86847	0.00813196	3.78747	0.00537479	3.90097	-5.84899	1.83117	-5.88646	1.6803	-5.72575	1.96077	-6.19642	1.87699	-7.60948	1.96904	-5.72821	1.94	-6.23747	1.88752	-5.87078	1.79256	0.366694	-0.0949666
N058	2	AN	15	16.24	1	0.0042074	2.3333	0.0037489	2.2059	0.005336	3.0212	0.0025799	2.534	0.0031403	2.7817	0.0055234	2.7142	0.00443715	2.68075	0.0500344	2.48861	0.0455973	-0.192141	0.0493462	2.01376	0.0509333	2.82906	0.0511207	2.52206	0.0487376	2.58956	-5.46854	1.52751	-5.58363	1.48523	-5.23141	1.73816	-5.95614	1.59185	-5.76026	1.66784	-5.19695	1.64748	-5.44306	1.63468	-5.69348	1.44834	-0.250415	-0.186339
N059	2	AN	16	17.66	2	0.00018635	0.45146	0.00016146	0.41534	0.00012581	0.38669	0.00015346	0.34871	0.00011959	0.35719	0.00015932	0.37025	0.000141545	0.382367	0.0500344	2.48861	0.0498929	2.10624	0.0500543	2.52158	0.0500187	2.49293	0.0500522	2.47649	0.0500124	2.46343	-8.53561	0.671908	-8.67116	0.644469	-8.90425	0.621844	-8.71894	0.590517	-8.95113	0.597654	-8.68372	0.608482	-8.80257	0.618112	-5.69348	1.44834	3.10909	0.830228
N060	2	AN	15	16.12	1	0.00018065	0.50471	0.00018331	0.42763	0.00010688	0.43417	0.00010293	0.45191	0.0012222	0.42964	0.00017153	0.40171	0.00042098	0.423288	0.0500344	2.48861	0.0496134	2.06532	0.0497967	2.49295	0.0497203	2.49949	0.049785	2.46703	0.0508356	2.49496	-8.56507	0.710429	-8.55122	0.653934	-9.05436	0.658916	-9.08874	0.672243	-6.69895	0.655469	-8.61409	0.633806	-8.22966	0.650531	-5.69348	1.44834	2.53618	0.797808
[truncated: 32 more columns]
